# Supplementary material for: The Impact of Harvest Season on Oolong Tea Aroma Profile and Quality
Source: Plants (Basel). 2025 Aug 1;14(15):2378. doi: 10.3390/plants14152378 (PMC12349564; doi:10.3390/plants14152378)
Supplement: Supplementary file 1 [file plants-14-02378-s001.zip]

Archive with 1 entries (1 files):
- plants-3766391-supplementary.pdf
